# Supplementary material for: Design, synthesis and biological evaluation of a new thieno[2,3-d]pyrimidine-based urea derivative with potential antitumor activity against tamoxifen sensitive and resistant breast cancer cell lines
Source: J Enzyme Inhib Med Chem. 2020 Aug 11;35(1):1641–56. doi: 10.1080/14756366.2020.1804383 (PMC7470147; doi:10.1080/14756366.2020.1804383)
Supplement: Supplemental Material [file IENZ_A_1804383_SM7703.zip]

Archive with 10 entries (10 files):
- SI.pptx
- SII.pdf
- SIII.pdf
- SIV.pdf
- SV.pptx
- SVI.pptx
- SVII.pptx
- SVIII.pdf
- SVIV.pptx
- SVV.pptx
